# Supplementary material for: Synthesis and Identification of New N,N-Disubstituted Thiourea, and Thiazolidinone Scaffolds Based on Quinolone Moiety as Urease Inhibitor
Source: Molecules. 2022 Oct 21;27(20):7126. doi: 10.3390/molecules27207126 (PMC9608620; doi:10.3390/molecules27207126)
Supplement: Supplementary file 1 [file molecules-27-07126-s001.zip]

Archive with 1 entries (1 files):
- molecules-1942839-supplementary.pdf
